# Supplementary material for: Prevalence and clinical/molecular characteristics of PTEN mutations in Turkish children with autism spectrum disorders and macrocephaly
Source: Mol Genet Genomic Med. 2021 Jul 16;9(8):e1739. doi: 10.1002/mgg3.1739 (PMC8404225; doi:10.1002/mgg3.1739)
Supplement: Supplementary file 2 — Supplementary Material [file MGG3-9-e1739-s003.xlsx]

## Sheet: Sheet1
										Supplementary Table. Variant annotation
Chrom	Pos	Ref	Alt	Type	ConsDetail	a.a change	CADD	GeneID	FeatureID	SIFTcat	SIFTval	PolyPhenCat	PolyPhenVal	GerpS	ALFA project-MAF	gnomAD-Exomes	ExAC	ClinVar	dbSNP	HGVS	REVEL	ClinPred	Fathmm	Meta SVM	Meta LR
10	87931071	G	A	SNV	missense	A79T	27.6	ENSG00000171862	ENST00000371953	tolerated	0.59	benign	0.005	6.45		0.0001079	0.00013	Likely_benign	rs202004587	NM_000314.6:c.235G>A(p.Ala79Thr)	Uncertain	Tolerated	Damaging	Damaging	Damaging
10	87952150_87952151dup			DUP	Framesift	Y176C*8	NA	ENSG00000171862	ENST00000371953	NA	NA	NA	NA	4.3 (min 2.86 max 5.74)		NA	NA	NA	NA	NM_000314.6; c.525_526dupTG(p.Tyr176Cys*8)	NA	NA	NA	NA	NA
10	87952236	C	T	SNV	missense	P204L	28.5	ENSG00000171862	ENST00000371953	deleterious	0.04	possibly_damaging	0.883	6.32		NA	NA	Likely_Pathogenic	NA	NM_000314.6:c.611C>T(p.Pro204Leu)	Damaging	Damaging	Damaging	Damaging	Damaging
10	87957915	C	T	SNV	stop_gained	R233*	36	ENSG00000171862	ENST00000371953	NA	NA	NA	NA	5.53	0(0/182)	NA	NA	Pathogenic	rs121909219	NM_000314.6:c.697C>T(p.Arg233Ter)	NA	NA	NA	NA	NA
10	87965474	T	2delT	SNV	3_prime_UTR		NA	ENSG00000171862	ENST00000371953	NA	NA	NA	NA	5.12	0.00036 (4/11176)	NA	NA	NA	NA	NM_000314.6; c.*2delT	NA	NA	NA	NA	NA
