# Supplementary material for: Prevalence and clinical/molecular characteristics of PTEN mutations in Turkish children with autism spectrum disorders and macrocephaly
Source: Mol Genet Genomic Med. 2021 Jul 16;9(8):e1739. doi: 10.1002/mgg3.1739 (PMC8404225; doi:10.1002/mgg3.1739)
Supplement: Supplementary file 3 — Supplementary Material [file MGG3-9-e1739-s001.xlsx]

## Sheet: Sayfa1
Date	Patient number	Head Circumference	SEX	BIRTH DATE
2018-07-17	1	58	Erkek	2002-04-04
2018-07-17	2	58	Erkek	2005-06-24
2018-07-17	3	55	Erkek	2011-09-25
2018-07-20	4	55.5	Kız	2007-09-05
2018-07-24	5	58.5	Erkek	2005-07-30
2018-07-25	6	59	Erkek	2002-11-16
2018-07-26	7	59	Erkek	2002-11-15
2018-07-26	8	57	Erkek	2007-07-25
.	9	58	Kız	2011-02-13
2018-07-31	10	56.5	Erkek	2011-03-02
	11	59.5	Erkek	2005-08-05
2018-08-02	12	54.5	Erkek	2014-08-21
2018-08-06	13	59	Kız	17.07.2003
.	14	52.5	Erkek	2015-06-18
.	15	53.5	Erkek	2010-01-01
2018-10-08	16	54.2	Kız	17.08.2011
2018-10-10	17	53.5	Erkek	2015-04-21
2018-10-11	18	56.5	Erkek	2004-01-01
2018-10-19	19	56	Erkek	2006-02-15
2018-10-22	20	60	Erkek	2003-02-18
2018-10-24	21	56	Erkek	20.03.2013
2018-10-24	22	55.5	Erkek	25.05.2008
2018-11-01	23	54	Erkek	27.05.2011
2018-10-24	24	60	Erkek	2001-10-09
2018-10-11	25	53	Erkek	2009-12-04
2018-11-28	26	55	Erkek	2011-09-20
2018-12-10	27	53	Erkek	2015-01-08
2018-12-11	28	54	Erkek	2011-07-10
2018-12-12	29	54	Kız	2010-06-09
2018-12-13	30	57	Erkek	2004-02-10
2018-12-20	31	54	Erkek	2014-01-30
2018-01-24	32	57.5	Erkek	2008-12-05
2019-02-13	34	55	Erkek	2011-12-01
2019-02-19	35	56	Erkek	2013-05-20
2019-02-28	36	57.5	Erkek	2010-10-21
2018-03-18	37	58.5	Erkek	2010-09-01
